# Supplementary material for: Synergistic Effect of Anionic-Tuning and Architecture Engineering in BiPO4@C Anode for Durable and Fast Potassium Storage
Source: Molecules. 2025 Feb 6;30(3):729. doi: 10.3390/molecules30030729 (PMC11820522; doi:10.3390/molecules30030729)
Supplement: Supplementary file 1 [file molecules-30-00729-s001.zip]

Archive with 1 entries (1 files):
- molecules-3367638-supplementary.pdf
